# Supplementary material for: Unusual Bicyclo[3.2.1]Octanoid Neolignans from Leaves of Piper crocatum and Their Effect on Pyruvate Dehydrogenase Activity
Source: Plants (Basel). 2021 Sep 7;10(9):1855. doi: 10.3390/plants10091855 (PMC8469962; doi:10.3390/plants10091855)
Supplement: Supplementary file 1 [file plants-10-01855-s001.zip]

Archive with 1 entries (1 files):
- plants-1365581-supplementary.pdf
